# Supplementary material for: FKBP39 Controls the Larval Stage JH Activity and Development in Drosophila melanogaster
Source: Insects. 2022 Mar 28;13(4):330. doi: 10.3390/insects13040330 (PMC9030728; doi:10.3390/insects13040330)
Supplement: Supplementary file 1 [file insects-13-00330-s001.zip]

Archive with 7 entries (7 files):
- Figures S1 and S2.pdf
- The whole blot of Figure 1C and densitometry readingsintensity ratio of each band/FKBP39 0.8s-merged with marker.bmp
- The whole blot of Figure 1C and densitometry readingsintensity ratio of each band/FKBP39 0.8s-used in the paper.bmp
- The whole blot of Figure 1C and densitometry readingsintensity ratio of each band/Tubulin 2.5s- used in the paper.bmp
- The whole blot of Figure 1C and densitometry readingsintensity ratio of each band/Tubulin 3s-merged with marker.bmp
- The whole blot of Figure 1C and densitometry readingsintensity ratio of each band/Western blot  densitometry ratio.xlsx
- The whole blot of Figure 1C and densitometry readingsintensity ratio of each band/Western bolt marker information.pptx
