# Supplementary material for: FKBP39 Controls the Larval Stage JH Activity and Development in Drosophila melanogaster
Source: Insects. 2022 Mar 28;13(4):330. doi: 10.3390/insects13040330 (PMC9030728; doi:10.3390/insects13040330)
Supplement: Supplementary file 1 [file insects-13-00330-s001.zip › The whole blot of Figure 1C and densitometry readingsintensity ratio of each band/Western blot densitometry ratio.xlsx]

## Sheet: ratio of FKBP39 and Tublulin
		repeat 1	repeat 2	repeat 3	repeat 4	repeat 5
	first instar (40h)	2.56055	2.45541	3.83554	3.48565	1.77592
	second instar (64h)	1.83751	1.35817	2.3413	1.72829	1.58299
	third instar (96h)	0.729921	0.832939	0.593077	0.820245	0.704983
	late third instar (110h)	0.867459	0.97345	1.038	0.804783	1.337
	Puparium (120h)	0.979509	1.15559	0.890182	0.957768	1.22684
	3h AP (123h)	1.13465	1.01018	1.2539	0.990465	1.42825
	6h AP (126h)	1.11886	1.08326	1.1685	1.07573	1.00783
	P7 (170h)	0.570922	0.894239	0.230375	0.509534	0.704953
	P9 (190h)	0.49401	0.304686	0.377035	0.218644	0.447255
	male adut	0.249623	0.12862	0.168248	0.149464	0.10187
